# Supplementary material for: The effect of H1N1 vaccination on serum miRNA expression in children: A tale of caution for microRNA microarray studies
Source: PLoS One. 2019 Aug 20;14(8):e0221143. doi: 10.1371/journal.pone.0221143 (PMC6701777; doi:10.1371/journal.pone.0221143)
Supplement: S1 Dataset — (XLSX) [file pone.0221143.s011.xlsx]

## Sheet: RTPCR Discovery cohort LNA
Sample	Primer (LNA)	Mean CT
226_Pre	hsa-miR-142-3p	23.1715
226_Pre	hsa-miR-29c	26.5217
226_Pre	hsa-miR-30b-5p	26.5267
226_Post	hsa-miR-142-3p	23.323
226_Post	hsa-miR-29c	26.0469
226_Post	hsa-miR-30b-5p	26.3041
545_Pre	hsa-miR-142-3p	23.9575
545_Pre	hsa-miR-29c	26.2478
545_Pre	hsa-miR-30b-5p	27.17
545_Post	hsa-miR-142-3p	24.661
545_Post	hsa-miR-29c	26.4334
545_Post	hsa-miR-30b-5p	27.8553
639_Pre	hsa-miR-142-3p	23.6474
639_Pre	hsa-miR-29c	25.8683
639_Pre	hsa-miR-30b-5p	26.7469
639_Post	hsa-miR-142-3p	24.8405
639_Post	hsa-miR-29c	26.5339
639_Post	hsa-miR-30b-5p	27.9488
792_Pre	hsa-miR-142-3p	22.8602
792_Pre	hsa-miR-29c	26.4152
792_Pre	hsa-miR-30b-5p	25.7382
792_Post	hsa-miR-142-3p	23.5209
792_Post	hsa-miR-29c	26.6191
792_Post	hsa-miR-30b-5p	26.5739
840_Pre	hsa-miR-142-3p	22.4921
840_Pre	hsa-miR-29c	25.318
840_Pre	hsa-miR-30b-5p	25.5081
840_Post	hsa-miR-142-3p	23.0901
840_Post	hsa-miR-29c	26.0505
840_Post	hsa-miR-30b-5p	26.5166
0_Pre	hsa-miR-142-3p	26.1819
0_Pre	hsa-miR-29c	27.6691
0_Pre	hsa-miR-30b-5p	27.0055
0_Post	hsa-miR-142-3p	26.2185
0_Post	hsa-miR-29c	27.4219
0_Post	hsa-miR-30b-5p	26.8246
892_Pre	hsa-miR-142-3p	23.6033
892_Pre	hsa-miR-29c	25.5915
892_Pre	hsa-miR-30b-5p	26.6599
892_Post	hsa-miR-142-3p	23.5632
892_Post	hsa-miR-29c	25.7367
892_Post	hsa-miR-30b-5p	26.2035
795_Pre	hsa-miR-142-3p	22.5136
795_Pre	hsa-miR-29c	24.9737
795_Pre	hsa-miR-30b-5p	24.9467
795_Post	hsa-miR-142-3p	22.6947
795_Post	hsa-miR-29c	25.4721
795_Post	hsa-miR-30b-5p	25.4536
57_Pre	hsa-miR-142-3p	23.0376
57_Pre	hsa-miR-29c	25.8498
57_Pre	hsa-miR-30b-5p	25.6219
57_Post	hsa-miR-142-3p	23.3035
57_Post	hsa-miR-29c	25.6293
57_Post	hsa-miR-30b-5p	25.6856
519_Pre	hsa-miR-142-3p	23.3033
519_Pre	hsa-miR-29c	26.186
519_Pre	hsa-miR-30b-5p	25.9352
519_Post	hsa-miR-142-3p	23.7087
519_Post	hsa-miR-29c	26.4898
519_Post	hsa-miR-30b-5p	25.6452
365_Pre	hsa-miR-142-3p	22.3504
365_Pre	hsa-miR-29c	26.01
365_Pre	hsa-miR-30b-5p	25.4762
365_Post	hsa-miR-142-3p	21.5593
365_Post	hsa-miR-29c	25.3636
365_Post	hsa-miR-30b-5p	24.7038
178_Pre	hsa-miR-142-3p	23.1288
178_Pre	hsa-miR-29c	26.363
178_Pre	hsa-miR-30b-5p	25.8896
178_Post	hsa-miR-142-3p	22.3559
178_Post	hsa-miR-29c	25.2811
178_Post	hsa-miR-30b-5p	25.0647
763_Pre	hsa-miR-142-3p	22.87
763_Pre	hsa-miR-29c	26.3248
763_Pre	hsa-miR-30b-5p	25.7659
763_Post	hsa-miR-142-3p	22.9325
763_Post	hsa-miR-29c	26.1767
763_Post	hsa-miR-30b-5p	25.2901
577_Pre	hsa-miR-142-3p	23.9433
577_Pre	hsa-miR-29c	26.8411
577_Pre	hsa-miR-30b-5p	26.7823
577_Post	hsa-miR-142-3p	24.0056
577_Post	hsa-miR-29c	26.5851
577_Post	hsa-miR-30b-5p	26.6062
652_Pre	hsa-miR-142-3p	21.9522
652_Pre	hsa-miR-29c	25.4853
652_Pre	hsa-miR-30b-5p	25.0147
652_Post	hsa-miR-142-3p	23.8566
652_Post	hsa-miR-29c	25.6376
652_Post	hsa-miR-30b-5p	26.7592
170_Pre	hsa-miR-142-3p	20.7528
170_Pre	hsa-miR-29c	24.8031
170_Pre	hsa-miR-30b-5p	23.9668
170_Post	hsa-miR-142-3p	22.0986
170_Post	hsa-miR-29c	25.2687
170_Post	hsa-miR-30b-5p	25.1069
124_Pre	hsa-miR-142-3p	22.4908
124_Pre	hsa-miR-29c	25.2386
124_Pre	hsa-miR-30b-5p	25.5964
124_Post	hsa-miR-142-3p	22.9449
124_Post	hsa-miR-29c	25.7232
124_Post	hsa-miR-30b-5p	26.3756
662_Pre	hsa-miR-142-3p	23.4834
662_Pre	hsa-miR-29c	25.594
662_Pre	hsa-miR-30b-5p	26.4627
662_Post	hsa-miR-142-3p	22.8478
662_Post	hsa-miR-29c	24.583
662_Post	hsa-miR-30b-5p	25.58
596_Pre	hsa-miR-142-3p	22.4786
596_Pre	hsa-miR-29c	25.6106
596_Pre	hsa-miR-30b-5p	25.6818
596_Post	hsa-miR-142-3p	21.7999
596_Post	hsa-miR-29c	24.8889
596_Post	hsa-miR-30b-5p	24.6095
238_Pre	hsa-miR-142-3p	22.3425
238_Pre	hsa-miR-29c	25.7145
238_Pre	hsa-miR-30b-5p	25.4848
238_Post	hsa-miR-142-3p	22.9459
238_Post	hsa-miR-29c	26.1803
238_Post	hsa-miR-30b-5p	26.375
549_Pre	hsa-miR-142-3p	21.7952
549_Pre	hsa-miR-29c	24.9033
549_Pre	hsa-miR-30b-5p	24.6638
549_Post	hsa-miR-142-3p	22.4619
549_Post	hsa-miR-29c	24.9379
549_Post	hsa-miR-30b-5p	25.2674
55_Pre	hsa-miR-142-3p	23.4117
55_Pre	hsa-miR-29c	26.7517
55_Pre	hsa-miR-30b-5p	26.605
55_Post	hsa-miR-142-3p	22.9629
55_Post	hsa-miR-29c	26.2797
55_Post	hsa-miR-30b-5p	26.1947

## Sheet: RTPCR Discovery cohort Taqman
Sample	Primer (Taqman)	Mean CT
365_Pre	hsa-miR-483-5p	29.7348
365_Pre	hsa-miR-29c	22.696
365_Post	hsa-miR-483-5p	30.1154
365_Post	hsa-miR-29c	22.2274
652_Pre	hsa-miR-483-5p	29.1152
652_Pre	hsa-miR-29c	22.3946
652_Post	hsa-miR-483-5p	30.0409
652_Post	hsa-miR-29c	22.5089
170_Pre	hsa-miR-483-5p	30.6117
170_Pre	hsa-miR-29c	21.4558
170_Post	hsa-miR-483-5p	29.5103
170_Post	hsa-miR-29c	21.4973
545_Pre	hsa-miR-29c	22.8733
545_Pre	hsa-miR-483-5p	28.8112
545_Post	hsa-miR-29c	22.9705
545_Post	hsa-miR-483-5p	30.0079
639_Pre	hsa-miR-29c	22.8479
639_Pre	hsa-miR-483-5p	30.052
639_Post	hsa-miR-29c	23.7932
639_Post	hsa-miR-483-5p	29.185
792_Pre	hsa-miR-29c	22.6026
792_Pre	hsa-miR-483-5p	30.1306
792_Post	hsa-miR-29c	22.6391
792_Post	hsa-miR-483-5p	29.0074
840_Pre	hsa-miR-29c	22.7394
840_Pre	hsa-miR-483-5p	30.0737
840_Post	hsa-miR-29c	23.1387
840_Post	hsa-miR-483-5p	30.2693
0_Pre	hsa-miR-29c	23.0302
0_Pre	hsa-miR-483-5p	29.3285
0_Post	hsa-miR-29c	22.1004
0_Post	hsa-miR-483-5p	29.2862
892_Pre	hsa-miR-483-5p	28.7591
795_Pre	hsa-miR-483-5p	28.7968
57_Pre	hsa-miR-483-5p	28.4317
519_Pre	hsa-miR-483-5p	30.318
892_Pre	hsa-miR-29c	22.7448
795_Pre	hsa-miR-29c	21.1551
57_Pre	hsa-miR-29c	22.17907hsa-miR-142-3p63916
519_Pre	hsa-miR-29c	22.4732
892_Post	hsa-miR-483-5p	28.7375
795_Post	hsa-miR-483-5p	28.5869
57_Post	hsa-miR-483-5p	28.6365
519_Post	hsa-miR-483-5p	29.3207
892_Post	hsa-miR-29c	22.1274
795_Post	hsa-miR-29c	21.7833
57_Post	hsa-miR-29c	22.1917
519_Post	hsa-miR-29c	22.3438
178_Pre	hsa-miR-483-5p	28.9542
577_Pre	hsa-miR-483-5p	30.5534
178_Pre	hsa-miR-29c	22.9239
577_Pre	hsa-miR-29c	23.1812
178_Post	hsa-miR-483-5p	29.3239
577_Post	hsa-miR-483-5p	29.1631
178_Post	hsa-miR-29c	22.3062
577_Post	hsa-miR-29c	22.7605
763_Pre	hsa-miR-29c	22.7828
763_Post	hsa-miR-29c	22.0566
763_Pre	hsa-miR-483-5p	28.9117
763_Post	hsa-miR-483-5p	28.6846
124_Pre	hsa-miR-29c	22.4384
124_Pre	hsa-miR-483-5p	29.7816
124_Post	hsa-miR-29c	22.9045
124_Post	hsa-miR-483-5p	31.0722
662_Pre	hsa-miR-29c	22.9585
662_Pre	hsa-miR-483-5p	27.8675
662_Post	hsa-miR-29c	22.3402
662_Post	hsa-miR-483-5p	28.8625
596_Pre	hsa-miR-29c	22.7549
596_Pre	hsa-miR-483-5p	29.3717
596_Post	hsa-miR-29c	22.0539
596_Post	hsa-miR-483-5p	29.1916
238_Pre	hsa-miR-29c	22.9291
238_Pre	hsa-miR-483-5p	29.7003
238_Post	hsa-miR-29c	23.215
238_Post	hsa-miR-483-5p	28.5933
549_Pre	hsa-miR-29c	22.372
549_Pre	hsa-miR-483-5p	28.3729
549_Post	hsa-miR-29c	21.9815
549_Post	hsa-miR-483-5p	28.4534
55_Pre	hsa-miR-29c	24.6176
55_Pre	hsa-miR-483-5p	30.4221
55_Post	hsa-miR-29c	23.9036
55_Post	hsa-miR-483-5p	30.3973
226_Pre	hsa-miR-29c	23.5588
226_Pre	hsa-miR-483-5p	29.9345
226_Post	hsa-miR-29c	23.1451
226_Post	hsa-miR-483-5p	30.0485

## Sheet: Discovery cohort metadata
ID	sex	Age (years)	vaccine
545	male	12.1	whole virion non-adjuvanted H1N1 vaccine
892	female	1.3	whole virion non-adjuvanted H1N1 vaccine
178	female	8.9	whole virion non-adjuvanted H1N1 vaccine
795	female	1.8	whole virion non-adjuvanted H1N1 vaccine
639	female	10.4	ASO3B adjuvanted split virion H1N1 vaccine
652	male	1.5	ASO3B adjuvanted split virion H1N1 vaccine
0	male	9.1	whole virion non-adjuvanted H1N1 vaccine
170	male	3.2	whole virion non-adjuvanted H1N1 vaccine
577	female	6	whole virion non-adjuvanted H1N1 vaccine
365	male	5.8	whole virion non-adjuvanted H1N1 vaccine
57	female	1.3	whole virion non-adjuvanted H1N1 vaccine
519	male	3.4	whole virion non-adjuvanted H1N1 vaccine
549	male	3.8	ASO3B adjuvanted split virion H1N1 vaccine
596	male	9.6	ASO3B adjuvanted split virion H1N1 vaccine
124	female	4.9	ASO3B adjuvanted split virion H1N1 vaccine
792	female	5.6	ASO3B adjuvanted split virion H1N1 vaccine
55	female	11.8	whole virion non-adjuvanted H1N1 vaccine
662	female	1	ASO3B adjuvanted split virion H1N1 vaccine
840	female	4.3	ASO3B adjuvanted split virion H1N1 vaccine
226	male	9.4	whole virion non-adjuvanted H1N1 vaccine
763	male	10.4	whole virion non-adjuvanted H1N1 vaccine
238	female	7.5	ASO3B adjuvanted split virion H1N1 vaccine

## Sheet: RTPCR Validation cohort
Sample	Primer (LNA)	Mean CT
794_Post	hsa-miR-30b-5p	27.5904
794_Post	hsa-miR-142-3p	24.3537
794_Post	hsa-miR-29c	27.5544
794_Pre	hsa-miR-30b-5p	28.666
794_Pre	hsa-miR-142-3p	25.1598
794_Pre	hsa-miR-29c	28.1245
77_Post	hsa-miR-30b-5p	26.6695
77_Post	hsa-miR-142-3p	23.3509
77_Post	hsa-miR-29c	27.3374
77_Pre	hsa-miR-30b-5p	27.4547
77_Pre	hsa-miR-142-3p	23.891
77_Pre	hsa-miR-29c	27.6203
706_Post	hsa-miR-30b-5p	28.0446
706_Post	hsa-miR-142-3p	24.4331
706_Post	hsa-miR-29c	28.3642
706_Pre	hsa-miR-30b-5p	29.1542
706_Pre	hsa-miR-142-3p	25.1829
706_Pre	hsa-miR-29c	28.8135
670_Post	hsa-miR-30b-5p	27.4175
670_Post	hsa-miR-142-3p	24.4642
670_Post	hsa-miR-29c	26.7811
670_Pre	hsa-miR-30b-5p	27.13
670_Pre	hsa-miR-142-3p	24.0873
670_Pre	hsa-miR-29c	26.7516
513 _Post	hsa-miR-30b-5p	26.024
513 _Post	hsa-miR-142-3p	23.0005
513 _Post	hsa-miR-29c	26.847
513 _Pre	hsa-miR-30b-5p	27.8388
513 _Pre	hsa-miR-142-3p	24.7518
513 _Pre	hsa-miR-29c	27.2183
484_Post	hsa-miR-30b-5p	28.2526
484_Post	hsa-miR-142-3p	24.6527
484_Post	hsa-miR-29c	28.3091
484_Pre	hsa-miR-30b-5p	26.865
484_Pre	hsa-miR-142-3p	23.6898
484_Pre	hsa-miR-29c	27.4706
395_Post	hsa-miR-30b-5p	27.8633
395_Post	hsa-miR-142-3p	24.4356
395_Post	hsa-miR-29c	27.3289
395_Pre	hsa-miR-30b-5p	28.4438
395_Pre	hsa-miR-142-3p	24.8723
395_Pre	hsa-miR-29c	27.788
320_Post	hsa-miR-30b-5p	26.7912
320_Post	hsa-miR-142-3p	23.0493
320_Post	hsa-miR-29c	27.4008
320_Pre	hsa-miR-30b-5p	27.6457
320_Pre	hsa-miR-142-3p	24.2884
320_Pre	hsa-miR-29c	27.4119
276_Post	hsa-miR-30b-5p	29.4121
276_Post	hsa-miR-142-3p	25.4818
276_Post	hsa-miR-29c	28.6418
276_Pre	hsa-miR-30b-5p	27.4985
276_Pre	hsa-miR-142-3p	23.9888
276_Pre	hsa-miR-29c	27.5461
1352_Post	hsa-miR-30b-5p	28.2923
1352_Post	hsa-miR-142-3p	24.439
1352_Post	hsa-miR-29c	27.8306
1352_Pre	hsa-miR-30b-5p	28.8086
1352_Pre	hsa-miR-142-3p	25.5668
1352_Pre	hsa-miR-29c	28.3963
126_Post	hsa-miR-30b-5p	27.4132
126_Post	hsa-miR-142-3p	23.8208
126_Post	hsa-miR-29c	27.3766
126_Pre	hsa-miR-30b-5p	27.9099
126_Pre	hsa-miR-142-3p	24.3545
126_Pre	hsa-miR-29c	28.1808
1240_Post	hsa-miR-30b-5p	28.3664
1240_Post	hsa-miR-142-3p	24.6608
1240_Post	hsa-miR-29c	28.3181
1240_Pre	hsa-miR-30b-5p	28.8513
1240_Pre	hsa-miR-142-3p	24.8068
1240_Pre	hsa-miR-29c	28.319
1154_Post	hsa-miR-30b-5p	29.7997
1154_Post	hsa-miR-142-3p	25.7488
1154_Post	hsa-miR-29c	29.7223
1154_Pre	hsa-miR-30b-5p	30.8893
1154_Pre	hsa-miR-142-3p	27.0355
1154_Pre	hsa-miR-29c	31.0197
1111_Post	hsa-miR-30b-5p	28.1458
1111_Post	hsa-miR-142-3p	24.4076
1111_Post	hsa-miR-29c	28.1693
1111_Pre	hsa-miR-30b-5p	29.0281
1111_Pre	hsa-miR-142-3p	25.2532
1111_Pre	hsa-miR-29c	28.0389
10_Post	hsa-miR-30b-5p	27.9221
10_Post	hsa-miR-142-3p	24.9075
10_Post	hsa-miR-29c	27.7062
10_Pre	hsa-miR-30b-5p	27.2785
10_Pre	hsa-miR-142-3p	24.2334
10_Pre	hsa-miR-29c	27.9564
105_Post	hsa-miR-30b-5p	28.3121
105_Post	hsa-miR-142-3p	24.833
105_Post	hsa-miR-29c	27.3074
105 _Pre	hsa-miR-30b-5p	28.3467
105 _Pre	hsa-miR-142-3p	24.941
105 _Pre	hsa-miR-29c	27.2982
023_Post	hsa-miR-30b-5p	29.6745
023_Post	hsa-miR-142-3p	25.8525
023_Post	hsa-miR-29c	29.1559
023_Pre	hsa-miR-30b-5p	29.0722
023_Pre	hsa-miR-142-3p	25.6625
023_Pre	hsa-miR-29c	29.2877
652 _Post	hsa-miR-30b-5p	27.1968
652 _Post	hsa-miR-142-3p	24.0807
652 _Post	hsa-miR-29c	27.2533
652 _Pre	hsa-miR-30b-5p	28.0462
652 _Pre	hsa-miR-142-3p	24.7537
652 _Pre	hsa-miR-29c	27.254
229_Post	hsa-miR-30b-5p	27.98
229_Post	hsa-miR-142-3p	24.7071
229_Post	hsa-miR-29c	26.9621
229_Pre	hsa-miR-30b-5p	28.4331
229_Pre	hsa-miR-142-3p	24.7558
229_Pre	hsa-miR-29c	27.3436
499_Post	hsa-miR-30b-5p	28.5099
499_Post	hsa-miR-142-3p	24.7201
499_Post	hsa-miR-29c	27.5482
499_Pre	hsa-miR-30b-5p	29.1205
499_Pre	hsa-miR-142-3p	25.2951
499_Pre	hsa-miR-29c	28.3862
818_Post	hsa-miR-30b-5p	28.9287
818_Post	hsa-miR-142-3p	25.4398
818_Post	hsa-miR-29c	28.8106
818_Pre	hsa-miR-30b-5p	28.3362
818_Pre	hsa-miR-142-3p	24.6874
818_Pre	hsa-miR-29c	27.813
583 _Post	hsa-miR-30b-5p	26.8805
583 _Post	hsa-miR-142-3p	24.3254
583 _Post	hsa-miR-29c	27.7052
583 _Pre	hsa-miR-30b-5p	27.7117
583 _Pre	hsa-miR-142-3p	24.2729
583 _Pre	hsa-miR-29c	27.4843

## Sheet: Validation cohort metadat
ID	sex	Age (years)	vaccine
10	female	3.00164	AS03B adjuvanted split virion vaccine
23	male	12.3163	Non-adjuvanted whole virion vaccine
77	male	2.41228	AS03B adjuvanted split virion vaccine
105	male	2.94408	Non-adjuvanted whole virion vaccine
126	female	2.50548	Non-adjuvanted whole virion vaccine
229	female	11.8421	Non-adjuvanted whole virion vaccine
276	female	1.91338	AS03B adjuvanted split virion vaccine
320	male	2.04222	Non-adjuvanted whole virion vaccine
395	male	2.93037	AS03B adjuvanted split virion vaccine
484	male	6.86678	AS03B adjuvanted split virion vaccine
499	female	10.6743	Non-adjuvanted whole virion vaccine
513	female	1.91338	AS03B adjuvanted split virion vaccine
583	female	4.25164	AS03B adjuvanted split virion vaccine
652	male	4.20504	AS03B adjuvanted split virion vaccine
670	male	1.62555	Non-adjuvanted whole virion vaccine
706	female	9.65187	Non-adjuvanted whole virion vaccine
794	male	2.93037	Non-adjuvanted whole virion vaccine
818	female	10.6606	AS03B adjuvanted split virion vaccine
1111	male	6.2034	AS03B adjuvanted split virion vaccine
1154	female	5.91831	AS03B adjuvanted split virion vaccine
1240	female	12.3438	Non-adjuvanted whole virion vaccine
1352	male	3.33059	Non-adjuvanted whole virion vaccine
